# Supplementary material for: Identification of Novel Inhibitor of Enoyl-Acyl Carrier Protein Reductase (InhA) Enzyme in Mycobacterium tuberculosis from Plant-Derived Metabolites: An In Silico Study
Source: Antibiotics (Basel). 2022 Aug 1;11(8):1038. doi: 10.3390/antibiotics11081038 (PMC9405319; doi:10.3390/antibiotics11081038)
Supplement: Supplementary file 1 [file antibiotics-11-01038-s001.zip]

Archive with 1 entries (1 files):
- antibiotics-1810591-supplementary.pdf
